# Supplementary material for: Role of previous systemic antibiotic therapy on the probability of recurrence after an initial episode of Clostridioides difficile infection treated with vancomycin
Source: JAC Antimicrob Resist. 2023 Mar 23;5(2):dlad033. doi: 10.1093/jacamr/dlad033 (PMC10035639; doi:10.1093/jacamr/dlad033)
Supplement: dlad033_Supplementary_Data [file dlad033_supplementary_data.zip]

Archive with 5 entries (5 files):
- Table S2.xlsx
- Table S3.xlsx
- Table S4.pdf
- Figure S1.pdf
- Table S1.xlsx
