# Supplementary material for: Role of previous systemic antibiotic therapy on the probability of recurrence after an initial episode of Clostridioides difficile infection treated with vancomycin
Source: JAC Antimicrob Resist. 2023 Mar 23;5(2):dlad033. doi: 10.1093/jacamr/dlad033 (PMC10035639; doi:10.1093/jacamr/dlad033)
Supplement: dlad033_Supplementary_Data [file dlad033_supplementary_data.zip › Table S2.xlsx]

## Sheet: Sheet1
refseq nucleotide/ accession number	Sequence ID
AF325133.1	Klebsiella pneumoniae cefotaxime-hydrolyzing beta-lactamase CTX-M-18 gene, complete cds
AY623932.1	Kluyvera sp. N03-0458 beta-lactamase KLUY-1
AY623933.1	Kluyvera sp. N03-0462 beta-lactamase KLUY-4
AY623934.1	Kluyvera sp. N03-0460 beta-lactamase KLUY-3
AY623935.1	Kluyvera sp. N03-0461 beta-lactamase KLUY-2
HQ913565.1	Escherichia coli strain E49 beta-lactamase CTX-M-106 (blaCTX-M-106) gene, partial cds
NG_048901.1	class A extended-spectrum beta-lactamase CTX-M-102
NG_048903.1	class A extended-spectrum beta-lactamase CTX-M-104
NG_048904.1	class A extended-spectrum beta-lactamase CTX-M-105
NG_048905.2	class A extended-spectrum beta-lactamase CTX-M-110
NG_048906.1	class A extended-spectrum beta-lactamase CTX-M-111
NG_048907.1	class A extended-spectrum beta-lactamase CTX-M-112
NG_048908.1	class A extended-spectrum beta-lactamase CTX-M-113
NG_048914.1	class A extended-spectrum beta-lactamase CTX-M-121
NG_048915.1	class A extended-spectrum beta-lactamase CTX-M-122
NG_048918.1	class A extended-spectrum beta-lactamase CTX-M-125
NG_048919.1	class A extended-spectrum beta-lactamase CTX-M-126
NG_048920.1	class A extended-spectrum beta-lactamase CTX-M-129
NG_048921.1	class A extended-spectrum beta-lactamase CTX-M-13
NG_048922.1	class A extended-spectrum beta-lactamase CTX-M-130
NG_048925.1	class A extended-spectrum beta-lactamase CTX-M-134
NG_048927.1	class A extended-spectrum beta-lactamase CTX-M-137
NG_048929.1	class A extended-spectrum beta-lactamase CTX-M-14
NG_048933.1	class A extended-spectrum beta-lactamase CTX-M-147
NG_048934.1	class A extended-spectrum beta-lactamase CTX-M-148
NG_048943.1	class A extended-spectrum beta-lactamase CTX-M-159
NG_048944.1	class A extended-spectrum beta-lactamase CTX-M-16
NG_048946.1	class A extended-spectrum beta-lactamase CTX-M-161
NG_048953.1	class A extended-spectrum beta-lactamase CTX-M-168
NG_048955.1	class A extended-spectrum beta-lactamase CTX-M-17
NG_048959.1	class A extended-spectrum beta-lactamase CTX-M-174
NG_048967.1	class A extended-spectrum beta-lactamase CTX-M-19
NG_048970.1	class A extended-spectrum beta-lactamase CTX-M-21
NG_048973.1	class A extended-spectrum beta-lactamase CTX-M-24
NG_048976.1	class A extended-spectrum beta-lactamase CTX-M-27
NG_048988.1	class A extended-spectrum beta-lactamase CTX-M-38
NG_048996.1	class A extended-spectrum beta-lactamase CTX-M-46
NG_048997.1	class A extended-spectrum beta-lactamase CTX-M-47
NG_048998.1	class A extended-spectrum beta-lactamase CTX-M-48
NG_048999.1	class A extended-spectrum beta-lactamase CTX-M-49
NG_049001.1	class A extended-spectrum beta-lactamase CTX-M-50
NG_049002.1	class A extended-spectrum beta-lactamase CTX-M-51
NG_049016.1	class A extended-spectrum beta-lactamase CTX-M-65
NG_049018.1	class A extended-spectrum beta-lactamase CTX-M-67
NG_049025.1	class A extended-spectrum beta-lactamase CTX-M-73
NG_049034.1	class A extended-spectrum beta-lactamase CTX-M-81
NG_049036.1	class A extended-spectrum beta-lactamase CTX-M-83
NG_049037.1	class A extended-spectrum beta-lactamase CTX-M-84
NG_049038.1	class A extended-spectrum beta-lactamase CTX-M-85
NG_049039.1	class A extended-spectrum beta-lactamase CTX-M-86
NG_049040.1	class A extended-spectrum beta-lactamase CTX-M-87
NG_049043.1	class A extended-spectrum beta-lactamase CTX-M-9
NG_049044.1	class A extended-spectrum beta-lactamase CTX-M-90
NG_049047.1	class A extended-spectrum beta-lactamase CTX-M-93
NG_049052.1	class A extended-spectrum beta-lactamase CTX-M-98
NG_049053.1	class A extended-spectrum beta-lactamase CTX-M-99
NG_052901.1	class A extended-spectrum beta-lactamase CTX-M-195
NG_052902.1	class A extended-spectrum beta-lactamase CTX-M-196
NG_054687.1	class A extended-spectrum beta-lactamase CTX-M-198
NG_055502.1	class A extended-spectrum beta-lactamase CTX-M-201
NG_056165.1	class A extended-spectrum beta-lactamase CTX-M-191
NG_056166.1	class A extended-spectrum beta-lactamase CTX-M-192
NG_057473.1	class A extended-spectrum beta-lactamase CTX-M-213
NG_057483.1	class A extended-spectrum beta-lactamase CTX-M-214
NG_059336.1	inhibitor-resistant class A extended-spectrum beta-lactamase CTX-M-219
NG_061413.1	class A extended-spectrum beta-lactamase CTX-M-221
NG_062275.1	class A extended-spectrum beta-lactamase CTX-M-223
NG_063838.1	Escherichia coli EC039 blaCTX-M gene for class A extended-spectrum beta-lactamase CTX-M-215, complete CDS
