# Supplementary material for: Role of previous systemic antibiotic therapy on the probability of recurrence after an initial episode of Clostridioides difficile infection treated with vancomycin
Source: JAC Antimicrob Resist. 2023 Mar 23;5(2):dlad033. doi: 10.1093/jacamr/dlad033 (PMC10035639; doi:10.1093/jacamr/dlad033)
Supplement: dlad033_Supplementary_Data [file dlad033_supplementary_data.zip › Table S3.xlsx]

## Sheet: Sheet1
refseq nucleotide/ accession number	Sequence ID	Comments (see publication for details)
NG_048757.1	CMY-2 family cephalosporin-hydrolyzing class C beta-lactamase CFE-1
NG_063837.1	CMY-2 family class C beta-lactamase CFE-2
NG_049265.1	CMY-2 family cephalosporin-hydrolyzing class C beta-lactamase LAT-1	Sequence correction carried out
NG_049266.1	CMY-2 family cephalosporin-hydrolyzing class C beta-lactamase LAT-3	After sequence correction identical to CMY-6 -> deleted
NG_054644.1	CMY-2 family class C beta-lactamase BIL-1	After sequence correction identical to CMY-2 -> deleted
NG_048770.1	class C beta-lactamase CMY-100
NG_048771.1	class C beta-lactamase CMY-101
NG_048772.1	class C beta-lactamase CMY-102
NG_048773.1	class C beta-lactamase CMY-103
NG_048774.1	class C beta-lactamase CMY-104
NG_048775.1	class C beta-lactamase CMY-105
NG_048776.1	class C beta-lactamase CMY-106
NG_048777.1	class C beta-lactamase CMY-107
NG_048778.1	class C beta-lactamase CMY-108
NG_048779.1	class C beta-lactamase CMY-109
NG_048781.1	class C beta-lactamase CMY-110
NG_048782.1	class C beta-lactamase CMY-111
NG_048783.1	class C beta-lactamase CMY-112
NG_048784.1	class C beta-lactamase CMY-113
NG_048785.1	class C beta-lactamase CMY-114
NG_048786.1	class C beta-lactamase CMY-115
NG_048787.1	class C beta-lactamase CMY-116
NG_048788.1	class C beta-lactamase CMY-117
NG_048789.1	class C beta-lactamase CMY-118
NG_048790.1	class C beta-lactamase CMY-119
NG_048791.2	class C beta-lactamase CMY-12
NG_048792.1	class C beta-lactamase CMY-121
NG_048793.1	class C beta-lactamase CMY-122
NG_048794.1	class C beta-lactamase CMY-124
NG_048795.1	class C beta-lactamase CMY-125
NG_048796.1	class C beta-lactamase CMY-127
NG_048797.1	class C beta-lactamase CMY-128
NG_048798.1	class C beta-lactamase CMY-129
NG_048799.1	class C beta-lactamase CMY-13
NG_048800.1	class C beta-lactamase CMY-130
NG_048801.1	class C beta-lactamase CMY-131
NG_048802.1	class C beta-lactamase CMY-132
NG_048803.1	class C beta-lactamase CMY-133
NG_048804.1	class C beta-lactamase CMY-134
NG_048805.1	class C beta-lactamase CMY-135
NG_048806.1	class C beta-lactamase CMY-138
NG_048807.1	class C beta-lactamase CMY-139
NG_048808.1	class C beta-lactamase CMY-14
NG_050943.1	class C beta-lactamase CMY-140
NG_051215.1	class C beta-lactamase CMY-141
NG_051753.1	class C beta-lactamase CMY-142
NG_052047.1	class C beta-lactamase CMY-143
NG_052048.1	class C beta-lactamase CMY-144
NG_052649.1	class C beta-lactamase CMY-145
NG_052648.1	class C beta-lactamase CMY-146
NG_052898.1	class C beta-lactamase CMY-147
NG_054681.1	class C beta-lactamase CMY-148
NG_054682.1	class C beta-lactamase CMY-149
NG_048809.1	class C beta-lactamase CMY-15
NG_060513.1	class C beta-lactamase CMY-150
NG_054711.1	class C beta-lactamase CMY-151
NG_054963.1	class C beta-lactamase CMY-152
NG_054964.1	class C beta-lactamase CMY-153
NG_055270.1	class C beta-lactamase CMY-154
NG_055473.1	class C beta-lactamase CMY-155
NG_056410.1	class C beta-lactamase CMY-156
NG_055587.1	class C beta-lactamase CMY-157
NG_062242.1	class C beta-lactamase CMY-158
NG_062243.1	class C beta-lactamase CMY-159
NG_048810.1	class C beta-lactamase CMY-16
NG_057614.1	class C beta-lactamase CMY-160
NG_057479.1	class C beta-lactamase CMY-161
NG_060523.1	class C beta-lactamase CMY-162
NG_060564.1	class C beta-lactamase CMY-163
NG_065422.1	class C beta-lactamase CMY-164
NG_065862.1	class C beta-lactamase CMY-165
NG_065863.1	class C beta-lactamase CMY-166
NG_065864.1	class C beta-lactamase CMY-167
NG_048811.1	class C beta-lactamase CMY-17
NG_048812.1	class C beta-lactamase CMY-18
NG_048814.1	class C beta-lactamase CMY-2
NG_048815.1	class C beta-lactamase CMY-20
NG_048816.1	class C beta-lactamase CMY-21
NG_048817.1	class C beta-lactamase CMY-22
NG_048818.1	class C beta-lactamase CMY-23
NG_048819.1	class C beta-lactamase CMY-24
NG_048820.1	class C beta-lactamase CMY-25
NG_048821.1	class C beta-lactamase CMY-26
NG_048822.1	class C beta-lactamase CMY-27
NG_048823.1	class C beta-lactamase CMY-28
NG_048824.1	class C beta-lactamase CMY-29
NG_048825.1	class C extended-spectrum beta-lactamase CMY-30
NG_048826.1	class C beta-lactamase CMY-31
NG_048827.1	class C beta-lactamase CMY-32
NG_048828.1	class C beta-lactamase CMY-33
NG_048829.1	class C beta-lactamase CMY-34
NG_048830.1	class C beta-lactamase CMY-35
NG_048831.1	class C beta-lactamase CMY-36
NG_048832.1	class C extended-spectrum beta-lactamase CMY-37
NG_047059.1	class C beta-lactamase CMY-38
NG_048833.1	class C beta-lactamase CMY-39
NG_048834.1	class C beta-lactamase CMY-4
NG_048835.1	class C beta-lactamase CMY-40
NG_048836.1	class C beta-lactamase CMY-41
NG_048837.1	class C extended-spectrum beta-lactamase CMY-42
NG_048838.1	class C beta-lactamase CMY-43
NG_048839.1	class C beta-lactamase CMY-44
NG_048840.1	class C beta-lactamase CMY-45
NG_048841.1	class C beta-lactamase CMY-46
NG_048842.1	class C beta-lactamase CMY-47
NG_048843.1	class C beta-lactamase CMY-48
NG_048844.1	class C beta-lactamase CMY-49
NG_048845.1	class C beta-lactamase CMY-5
NG_048846.1	class C beta-lactamase CMY-50
NG_048847.1	class C beta-lactamase CMY-51
NG_048848.1	class C beta-lactamase CMY-53
NG_048849.1	class C beta-lactamase CMY-54
NG_048850.1	class C beta-lactamase CMY-55
NG_048851.1	class C beta-lactamase CMY-56
NG_048852.1	class C beta-lactamase CMY-57
NG_048853.1	class C beta-lactamase CMY-58
NG_048854.1	class C beta-lactamase CMY-59
NG_048855.1	class C beta-lactamase CMY-6
NG_048856.1	class C beta-lactamase CMY-60
NG_048857.1	class C beta-lactamase CMY-61
NG_048858.1	class C beta-lactamase CMY-62
NG_048859.1	class C beta-lactamase CMY-63
NG_048860.1	class C beta-lactamase CMY-64
NG_048861.1	class C beta-lactamase CMY-65
NG_048862.1	class C beta-lactamase CMY-66
NG_048863.1	class C beta-lactamase CMY-67
NG_048864.1	class C beta-lactamase CMY-68
NG_048865.1	class C beta-lactamase CMY-69
NG_048866.1	class C beta-lactamase CMY-7
NG_048867.1	class C beta-lactamase CMY-70
NG_048868.1	class C beta-lactamase CMY-71
NG_048869.1	class C beta-lactamase CMY-72
NG_048870.1	class C beta-lactamase CMY-73
NG_048871.1	class C beta-lactamase CMY-74
NG_048872.1	class C beta-lactamase CMY-75
NG_048873.1	class C beta-lactamase CMY-76
NG_048874.1	class C beta-lactamase CMY-77
NG_048875.1	class C beta-lactamase CMY-78
NG_048876.1	class C beta-lactamase CMY-79
NG_048878.1	class C beta-lactamase CMY-80
NG_048879.1	class C beta-lactamase CMY-81
NG_048880.1	class C beta-lactamase CMY-82
NG_048881.1	class C beta-lactamase CMY-83
NG_048882.1	class C beta-lactamase CMY-84
NG_048883.1	class C beta-lactamase CMY-85
NG_048884.1	class C beta-lactamase CMY-86
NG_048885.1	class C beta-lactamase CMY-87
NG_048886.1	class C beta-lactamase CMY-89
NG_048889.1	class C beta-lactamase CMY-90
NG_048890.1	class C beta-lactamase CMY-93
NG_048891.1	class C beta-lactamase CMY-94
NG_048892.1	class C beta-lactamase CMY-95
NG_048893.1	class C beta-lactamase CMY-96
NG_048894.1	class C beta-lactamase CMY-97
NG_048895.1	class C beta-lactamase CMY-99
