# Supplementary material for: Role of previous systemic antibiotic therapy on the probability of recurrence after an initial episode of Clostridioides difficile infection treated with vancomycin
Source: JAC Antimicrob Resist. 2023 Mar 23;5(2):dlad033. doi: 10.1093/jacamr/dlad033 (PMC10035639; doi:10.1093/jacamr/dlad033)
Supplement: dlad033_Supplementary_Data [file dlad033_supplementary_data.zip › Table S1.xlsx]

## Sheet: Sheet1
refseq nucleotide/ accession number	Sequence ID
AY005110.1	Klebsiella pneumoniae cefotaxime-hydrolyzing beta-lactamase gene, partial cds CTX-M-11_potentially
EU086736.1	Shigella sonnei strain YMC/KD/07/07/4612 beta-lactamase CTX-M-57 (blaCTX-M-57) gene, complete cds
JF274244.1	Shigella sp. SH219 blaCTX-M-107 (CTX-M-107) gene, partial cds
JF274245.1	Shigella sp. SH223 blaCTX-M-108 (CTX-M-108) gene, partial cds
JF274248.1	Shigella sp. SH361 blaCTX-M-109 (CTX-M-109) gene, partial cds
NG_048897.1	class A extended-spectrum beta-lactamase CTX-M-1
NG_048898.1	class A extended-spectrum beta-lactamase CTX-M-10
NG_048900.1	class A extended-spectrum beta-lactamase CTX-M-101
NG_048902.1	class A extended-spectrum beta-lactamase CTX-M-103
NG_048909.1	class A extended-spectrum beta-lactamase CTX-M-114
NG_048911.1	class A extended-spectrum beta-lactamase CTX-M-116
NG_048912.1	class A extended-spectrum beta-lactamase CTX-M-117
NG_048913.1	class A extended-spectrum beta-lactamase CTX-M-12
NG_048916.1	class A extended-spectrum beta-lactamase CTX-M-123
NG_048924.1	class A extended-spectrum beta-lactamase CTX-M-132
NG_048926.1	class A extended-spectrum beta-lactamase CTX-M-136
NG_048928.1	class A extended-spectrum beta-lactamase CTX-M-139
NG_048931.1	class A extended-spectrum beta-lactamase CTX-M-142
NG_048932.1	class A extended-spectrum beta-lactamase CTX-M-144
NG_048935.1	class A extended-spectrum beta-lactamase CTX-M-15
NG_048936.1	class A extended-spectrum beta-lactamase CTX-M-150
NG_048939.1	class A extended-spectrum beta-lactamase CTX-M-155
NG_048940.1	class A extended-spectrum beta-lactamase CTX-M-156
NG_048941.1	class A extended-spectrum beta-lactamase CTX-M-157
NG_048942.1	class A extended-spectrum beta-lactamase CTX-M-158
NG_048947.1	class A extended-spectrum beta-lactamase CTX-M-162
NG_048948.1	class A extended-spectrum beta-lactamase CTX-M-163
NG_048949.1	class A extended-spectrum beta-lactamase CTX-M-164
NG_048951.1	class A extended-spectrum beta-lactamase CTX-M-166
NG_048952.1	class A extended-spectrum beta-lactamase CTX-M-167
NG_048954.1	class A extended-spectrum beta-lactamase CTX-M-169
NG_048956.1	class A extended-spectrum beta-lactamase CTX-M-170
NG_048957.1	class A extended-spectrum beta-lactamase CTX-M-172
NG_048958.1	class A extended-spectrum beta-lactamase CTX-M-173
NG_048960.1	class A extended-spectrum beta-lactamase CTX-M-175
NG_048961.1	class A extended-spectrum beta-lactamase CTX-M-176
NG_048962.1	class A extended-spectrum beta-lactamase CTX-M-177
NG_048963.1	class A extended-spectrum beta-lactamase CTX-M-179
NG_048964.1	class A extended-spectrum beta-lactamase CTX-M-180
NG_048965.1	class A extended-spectrum beta-lactamase CTX-M-181
NG_048966.1	class A extended-spectrum beta-lactamase CTX-M-182
NG_048971.1	class A extended-spectrum beta-lactamase CTX-M-22
NG_048972.1	class A extended-spectrum beta-lactamase CTX-M-23
NG_048977.1	class A extended-spectrum beta-lactamase CTX-M-28
NG_048978.1	class A extended-spectrum beta-lactamase CTX-M-29
NG_048979.1	class A extended-spectrum beta-lactamase CTX-M-3
NG_048980.1	class A extended-spectrum beta-lactamase CTX-M-30
NG_048982.1	class A extended-spectrum beta-lactamase CTX-M-32
NG_048983.1	class A extended-spectrum beta-lactamase CTX-M-33
NG_048984.1	class A extended-spectrum beta-lactamase CTX-M-34
NG_048986.1	class A extended-spectrum beta-lactamase CTX-M-36
NG_048987.1	class A extended-spectrum beta-lactamase CTX-M-37
NG_048993.1	class A extended-spectrum beta-lactamase CTX-M-42
NG_049003.1	class A extended-spectrum beta-lactamase CTX-M-52
NG_049004.1	class A extended-spectrum beta-lactamase CTX-M-53
NG_049005.1	class A extended-spectrum beta-lactamase CTX-M-54
NG_049006.1	class A extended-spectrum beta-lactamase CTX-M-55
NG_049008.1	class A extended-spectrum beta-lactamase CTX-M-58
NG_049011.1	class A extended-spectrum beta-lactamase CTX-M-60
NG_049012.1	class A extended-spectrum beta-lactamase CTX-M-61
NG_049013.1	class A extended-spectrum beta-lactamase CTX-M-62
NG_049015.1	class A extended-spectrum beta-lactamase CTX-M-64
NG_049017.1	class A extended-spectrum beta-lactamase CTX-M-66
NG_049019.1	class A extended-spectrum beta-lactamase CTX-M-68
NG_049020.1	class A extended-spectrum beta-lactamase CTX-M-69
NG_049023.1	class A extended-spectrum beta-lactamase CTX-M-71
NG_049024.1	class A extended-spectrum beta-lactamase CTX-M-72
NG_049031.1	class A extended-spectrum beta-lactamase CTX-M-79
NG_049033.1	class A extended-spectrum beta-lactamase CTX-M-80
NG_049035.1	class A extended-spectrum beta-lactamase CTX-M-82
NG_049041.2	class A extended-spectrum beta-lactamase CTX-M-88
NG_049050.1	class A extended-spectrum beta-lactamase CTX-M-96
NG_050812.1	class A extended-spectrum beta-lactamase CTX-M-183
NG_050813.1	class A extended-spectrum beta-lactamase CTX-M-184
NG_051165.1	class A extended-spectrum beta-lactamase CTX-M-186
NG_051467.1	class A extended-spectrum beta-lactamase CTX-M-188
NG_051468.1	class A extended-spectrum beta-lactamase CTX-M-189
NG_051509.1	class A extended-spectrum beta-lactamase CTX-M-190
NG_051737.1	class A extended-spectrum beta-lactamase CTX-M-138
NG_052899.1	class A extended-spectrum beta-lactamase CTX-M-193
NG_052900.1	class A extended-spectrum beta-lactamase CTX-M-194
NG_054686.1	class A extended-spectrum beta-lactamase CTX-M-197
NG_054961.1	class A extended-spectrum beta-lactamase CTX-M-199
NG_055268.1	class A extended-spectrum beta-lactamase CTX-M-127
NG_055269.1	class A extended-spectrum beta-lactamase CTX-M-203
NG_055272.1	class A extended-spectrum beta-lactamase CTX-M-202
NG_055283.1	class A extended-spectrum beta-lactamase CTX-M-204
NG_056169.1	class A extended-spectrum beta-lactamase CTX-M-146
NG_056171.1	class A extended-spectrum beta-lactamase CTX-M-206
NG_056173.1	class A extended-spectrum beta-lactamase CTX-M-207
NG_056408.1	class A extended-spectrum beta-lactamase CTX-M-178
NG_056409.1	class A extended-spectrum beta-lactamase CTX-M-187
NG_057474.1	class A extended-spectrum beta-lactamase CTX-M-208
NG_057475.1	class A extended-spectrum beta-lactamase CTX-M-209
NG_057476.1	class A extended-spectrum beta-lactamase CTX-M-210
NG_057477.1	class A extended-spectrum beta-lactamase CTX-M-211
NG_057478.1	class A extended-spectrum beta-lactamase CTX-M-212
NG_057608.1	class A extended-spectrum beta-lactamase CTX-M-216
NG_057613.1	class A extended-spectrum beta-lactamase CTX-M-218
NG_060560.1	class A extended-spectrum beta-lactamase CTX-M-220
NG_061609.1	class A extended-spectrum beta-lactamase CTX-M-222
NG_062241.1	class A extended-spectrum beta-lactamase CTX-M-224
NG_064720.1	Escherichia coli 275 unnamed blaCTX-M gene for class A extended-spectrum beta-lactamase CTX-M-225, complete CDS
NG_064721.1	Escherichia coli C62 blaCTX-M gene for class A extended-spectrum beta-lactamase CTX-M-226, complete CDS
